# Supplementary material for: Viral infection induces inflammatory signals that coordinate YAP regulation of dysplastic cells in lung alveoli
Source: J Clin Invest. 2024 Oct 1;134(19):e176828. doi: 10.1172/JCI176828 (PMC11444164; doi:10.1172/JCI176828)
Supplement: Supporting data values [file jci-134-176828-s066.xlsx]

## Sheet: Figure 1G
	IAV										Bleomycin
D14	0.4164	0.7963	0.4397	0.263	0.1535	0.389	0.23	0.15	0.02	0.03	0.0738	0.0286	0.0051	0.0012
D21	0.2358	0.1734	0.4438	0.2555	0.2222	0.1456	0.03	0.01	0.1	0.15	0.0291	0.0152	0.0098	0.0013	0.0023

## Sheet: Figure 1H
	IAV			Bleomycin
D14	13.567	20.7991	17.137	1.14769	0.860001	0.992309
D21	10.0316	9.87785	8.51437	0.80542	0.63783	1.55675

## Sheet: Figure 1J
IAV	Bleomycin
24.5943	0.5952
73.8791	2.55715
23.2141	0.2262
14.1096	0.0026
3	0.1

## Sheet: Figure 1K Ifng
	Bleomycin			IAV
D0	0.868227	1.05768	1.0741	0.816509	1.00493	1.17856
D4	1.58975	0.840384	1.03014	12.0972	13.8146	25.0613
D7	1.3754	1.11598	2.51958	209.873	153.698	311.835
D10	0.855197	0.477285	1.22203	72.4084	73.5039	134.296
D14	0.675115	0.541405	0.874723	1.88619	1.00263	2.91782

## Sheet: Figure 1K Ifnb
	Bleomycin			IAV
D0	1.26502	1.09552	0.639453	0.735446	0.346649	1.9179
D4	2.92359	2.65353	2.47139	1870.77	1695.87	1677.26
D7	2.71461	2.2205	1.50524	878.234	444.653	462.699
D10	1.49736	1.02334	5.16556	41.5208	32.0123	20.7343
D14	2.97567	1.96478	1.92514	1.88902	1.10888	2.24237

## Sheet: Figure 1K Il1b
	Bleomycin			IAV
D0	0.711142	0.961892	1.32697	0.719455	0.953163	1.32738
D4	0.890804	1.0394	1.23445	23.3619	12.03	18.29
D7	1.27887	1.01912	1.1548	7.71934	10.4384	10.1423
D10	1.4963	2.06962	2.9398	0.846097	0.95649	1.64925
D14	0.860852	1.11492	1.26232	1.48033	0.739568	1.08633

## Sheet: Figure 1K Il13
	Bleomycin			IAV
D0	0.513438	1.07121	1.41535	1.23973	0.800074	0.960196
D4	2.28349	2.14747	1.29664	4.28048	11.89	2.9005
D7	6.07064	1.69916	1.839	6.34676	3.73019	8.7616
D10	4.77806	1.39154	4.96876	0.483808	1.41772	3.28241
D14	0.283248	0.497179	2.8259	0.297733	0.483808	1

## Sheet: Figure 1K Il17a
	Bleomycin			IAV
D0	1.58829	0.817308	0.594399	1.41967	0.861721	0.718607
D4	3.5877	0.869137	3.27531	3.6783	4.95331	1.52341
D7	28.3689	9.5241	14.8705	1.00087	1.20062	2.25678
D10	8.04122	3.27795	8.6804	1.26526	0.660356	2.3916
D14	2.28587	1.34195	2.92799	1.22139	1.646	1.41588

## Sheet: Figure 1K Tnfa
	Bleomycin			IAV
D0	0.625634	1.00357	1.37079	0.661044	0.989698	1.34926
D4	2.78462	2.99959	3.53643	13.5898	10.5656	12.6493
D7	2.24757	1.85532	1.25817	11.1126	12.2396	12.7446
D10	2.08115	2.5192	2.88701	4.72403	4.6973	9.61784
D14	2.51465	2.58047	1.82839	6.96985	1.88613	3.16025

## Sheet: Figure 1K Il22
	Bleomycin			IAV
D0	1.93438	0.703544	0.362073	0.479093	1.08592	0.180371
D4	1.57841	0.778807	0.642783	1.07904	4.27297	0.77399
D7	1.68421	0.646024	0.669771	3.30258	4.7317	1.52273
D10	0.198789	1.10957	1.69164	0.17432	0.514818	0.117462
D14	2.72476	0.112985	0.162258	1.12159	0.067725	0.11889

[truncated: 72 more sheets: Figure 1K Il5, Figure 1L CD4 cell, Figure 1L CD8 cell, Figure 1L NK cell, Figure 1L lymphocyte, Figure 1L Alveolar macrophage, Figure1LMonocyte-macrophage, Figure 2B, Figure 2C, Figure 2E, Figure 2G, Figure 2K, Figure 2L, Figure 2M, Figure 2N, Figure 2Q, Figure 2R, Figure 2S, Figure 2T, Figure 2U …]
